# Supplementary material for: De Novo Mutations in Moderate or Severe Intellectual Disability
Source: PLoS Genet. 2014 Oct 30;10(10):e1004772. doi: 10.1371/journal.pgen.1004772 (PMC4214635; doi:10.1371/journal.pgen.1004772)
Supplement: Table S1 — Confirmed DNMs identified in this study. (XLSX) [file pgen.1004772.s002.xlsx]

## Sheet: Table S1
Table S1. Confirmed DNMs identified in this study
Family ID	Chr	Position	Reference Allele	Mutant Allele	Variant class	Gene symbol	variant type	Detailed annotation of the variant	Number of probands w/ variant in gene	dbSNP id of a clinically associated variation (version snp132)	dbSNP id of a non-clinically associated variation (version snp132)	Frequency in the 1000 Genome project (version 1000g2012feb_all)	allele frequency in 69 human subjects sequenced by Complete Genomics (db updated on 2012Feb22)	alternative allele frequency in all subjects in the NHLBI-ESP project with 6500 exomes, including the indel calls and the chrY calls (db updated 2013Jan22)	SIFT	Polyphen-2	GERP
1.1	3	42568910	T	G	SNP	VIPR1	nonsynonymous_SNV	NM_004624.3:c.425T>G (p.Val142Gly)	114						0.000	0.994	4.46
19.19	11	35456234	C	T	SNP	PAMR1	synonymous_SNV	NM_015430.3:c.1503G>A (p. = )	133								-10.7
79.65	2	149221430	TAAAAGCAT	T	deletion	MBD5	frameshift_deletion	NM_018328.4:c.340_347del (p.Lys114Glyfs*35)	132								NA
115.81	11	20623159	C	T	SNP	SLC6A5	nonsynonymous_SNV	NM_004211.3:c.488C>T (p.Thr163Met)	133						0.01	0.973	5.24
115.81	14	50100298	G	A	SNP	DNAAF2	nonsynonymous_SNV	NM_018139.2:c.1570C>T (p.Pro524Ser)	129						0.05	0.98	5.7
115.81	20	33297101	C	T	SNP	TP53INP2	synonymous_SNV	NM_021202.1:c.186C>T (p. = )	131								3.4
115.81	5	137848478	A	G	SNP	ETF1	nonsynonymous_SNV	NM_004730.3:c.707T>C (p.Leu236Pro)	133						0.00	0.965	5.13
115.81	7	73973283	G	A	SNP	GTF2IRD1	nonsynonymous_SNV	NM_016328.2:c.2245G>A (p.Gly749Arg)	129						0.001	1.0	4.2
115.81	9	19346831	T	C	SNP	DENND4C	nonsynonymous_SNV	NM_017925.5:c.3917T>C (p.Phe1306Ser)	133					7.7e-05	0.067	0.001	3.31
115.81	9	131456083	ACTT	A	deletion	SET	deletion	NM_001122821.1:c.699_701delCTT (p.Tyr233*)	133								NA
121.83	2	162274305	T	C	SNP	TBR1	nonsynonymous_SNV	NM_006593.2:c.811T>C (p.Trp271Arg)	82						0.00	1.0	5.18
121.83	2	175624341	C	T	SNP	CHRNA1	nonsynonymous_SNV	NM_001039523.2:c.64G>A (p.Glu22Lys)	85					7.7e-05	0.07	0.001	5.69
121.83	8	37688297	G	A	SNP	GPR124	nonsynonymous_SNV	NM_032777.9:c.788G>A (p.Arg263Gln)	84					7.7e-05	0.11	0.627	4.64
143.91	6	147680298	C	G	SNP	STXBP5	nonsynonymous_SNV	NM_139244.4:c.2276C>G (p.Ser759Cys)	85						0.11	0.05	5.12
143.91	9	100840629	G	A	SNP	NANS	synonymous_SNV _splicing	NM_018946.3:c.603G>A (p. = )	72								4.0
266.133	2	128525807	G	A	SNP	WDR33	nonsynonymous_SNV	NM_018383.4:c.334C>T (p.Arg112Trp)	83						0.00	0.998	1.75
266.133	8	17510747	T	C	SNP	MTUS1	nonsynonymous_SNV	NM_001001924.2:c.3332A>G (p.Glu1111Gly)	85						0.00	0.995	5.25
289.143	6	157511197	AC	A	deletion	ARID1B	frameshift_deletion	NM_020732.3:c.3716delC (Pro1239Hisfs*5)	85								NA
321.156	3	183901404	G	A	SNP	AP2M1	synonymous_SNV	NM_004068.3:c.1308G>A (p. = )	116								5.49
321.156	9	90342574	T	C	SNP	CTSL1	nonsynonymous_SNV	NM_145918.2:c.56T>C (p.Leu19Pro)	123						1	0.0	.65
341.162	1	237995907	G	A	SNP	RYR2	nonsynonymous_SNV	NM_001035.2:c.14864G>A (p.Gly4955Glu)	85						0.00	0.998	5.16
341.162	14	96945000	G	A	SNP	AK7	canonical splice site	NM_152327.3:c.1753+1G>A	85								5.0
341.162	15	50515321	G	C	SNP	SLC27A2	nonsynonymous_SNV	NM_003645.3:c.1132G>C (p.Val378Leu)	85						0.06	0.0050	-0.526
343.163	11	117693157	C	G	SNP	FXYD2	nonsynonymous_SNV	NM_021603.3:c.97G>C (p.Gly33Arg)	130						0.07	0.855	4.73
452.202	21	31852429	C	T	SNP	KRTAP19-1	nonsynonymous_SNV	NM_181607.1:c.208G>A (p.Gly70Ser)	64							0.23	-5.73
452.202	X	129190067	C	T	SNP	BCORL1	nonsynonymous_SNV	NM_021946:c.5092C>T (p.Arg1698Trp)	84							0.951	1.17
580.240	1	45115424	A	G	SNP	RNF220	nonsynonymous_SNV	NM_018150.2:c.1537A>G (p.Lys513Glu)	130						0.004	0.679	5.28
580.240	10	112590911	C	G	SNP	RBM20	nonsynonymous_SNV	NM_001134363.2:c.3544C>G (p.Arg1182Gly)	133						0.001	0.996	5.57
580.240	19	59063688	T	TG	insertion	CHMP2A	frameshift_insertion	NM_198426.2:c.286_287insC (p.Asn96Thrfs35*)	24								NA
670.267	17	17700166	C	A	SNP	RAI1	nonsynonymous_SNV	NM_030665.3:c.3904C>A (p.Leu1302Ile)	133						0.9	0.0	.93
670.267	19	38380901	C	T	SNP	WDR87	nonsynonymous_SNV	NM_031951.4:c.3293G>A (p.Arg1098Gln)	130						0.06	0.063	1.65
670.267	5	137803485	T	TA	insertion	EGR1	frameshift_insertion	NM_001964.2:c.1347_1348insA (p.Tyr450Ilefs92*)	108								NA
692.274	7	91761098	G	A	SNP	CYP51A1	nonsynonymous_SNV	NM_000786.3:c.281C>T (p.Ala94Val)	132						0.06	0.98	5.17
702.278	1	36359357	G	A	SNP	EIF2C1	nonsynonymous_SNV	NM_012199.2:c.595G>A (p.Gly199Ser)	73						0.00	1.0	5.58
762.297	10	28824674	GAGAG	G	deletion	WAC	frameshift_deletion	NM_016628.4:c.263_266delAGAG(p.Glu88Glyfs*103)	85								NA
762.297	2	27292516	A	AC	insertion	AGBL5	frameshift_insertion	NM_021831.5:c.2437dupC (p.Arg813Profs*7)	85								NA
794.308	1	211093374	C	T	SNP	KCNH1	nonsynonymous_SNV	NM_172362.2:c.1070G>A (p.Arg357Gln)	133						0.01	0.972	5.02
820.316	12	116446508	ACT	A	deletion	MED13L	frameshift_deletion	NM_015335.4:c.1708_1709delCT (p.Ser570Phefs*27)	133								NA
820.316	13	99105444	C	T	SNP	STK24	nonsynonymous_SNV	NM_003576.4:c.1315G>A (p.Gly439Arg)	133						0.02	0.013	5.15
820.316	7	107569605	T	G	SNP	LAMB1	nonsynonymous_SNV	NM_002291.2:c.4791A>C (p.Glu1597Asp)	133						0.26	0.006	-0.769
838.321	14	103410388	A	AGC	insertion	CDC42BPB	frameshift_insertion	NM_006035.3:c.4250_4251dupGC (Phe1418Argfs*87)	85								NA
838.321	12	13720098	C	T	SNP	GRIN2B	nonsynonymous_SNV	NM_000834.3:c.2459G>A (p.Gly820Glu)	85						0.00	1.0	4.97
893.339	14	29236990	AG	A	deletion	FOXG1	frameshift_deletion	NM_005249.4:c.506delG(p.Gly169Alafs*23)	89								NA
985.382	1	32560563	T	C	SNP	TMEM39B	nonsynonymous_SNV	NM_018056.2:c.1106T>C (p.Leu369Pro)	66						0.22	0.599	4.98
985.382	14	57088364	C	T	SNP	C14orf101	nonsynonymous_SNV	NM_017799.3:c.1342C>T (p.Arg448Cys)	133					7.7e-05	0.001	0.991	4.86
985.382	16	774118	A	G	SNP	CCDC78	synonymous_SNV	NM_001031737.2:c.1041T>C (p. = )	102								0.95
985.382	16	69353402	GTCC	G	deletion	VPS4A	nonframeshift_deletion	NM_013245.2:c.577_579delTCC (p.Ser193del)	115								NA
985.382	7	100490242	C	T	SNP	ACHE	synonymous_SNV	NM_015831.2:c.1266G>A (p. = )	130		rs74418820	0.0014					-7.63
1013.391	18	67866676	G	A	SNP	RTTN	synonymous_SNV	NM_173630.3:c.552C>T (p. = )	85								-3.0
1013.391	2	136481853	T	A	SNP	R3HDM1	nonsynonymous_SNV	NM_015361.3:c.3291T>A (p.Ser1097Arg)	85						0.00	0.991	5.69
1045.400	18	52921925	G	A	SNP	TCF4	stopgain_SNV	NM_001083962.1:c.1153C>T (p.Arg385*)	133								5.19
1045.400	6	111694297	C	T	SNP	REV3L	nonsynonymous_SNV	NM_002912.4:c.5261G>A (p.Arg1754Gln)	133						0.04	0.764	4.53
1045.400	9	35689169	C	T	SNP	TPM2	nonsynonymous_SNV	NM_213674.1:c.214G>A (p.Glu72Lys)	133						0.003	0.073	4.59
1164.429	1	32262282	G	A	SNP	SPOCD1	nonsynonymous_SNV	NM_144569.5:c.2180C>T (p.Pro727Leu)	85						0.14	0.007	-6.05
1312.477	12	56600269	G	A	SNP	RNF41	nonsynonymous_SNV	NM_194359.2:c.916C>T (p.Leu306phe)	132						0.01	0.813	4.86
1312.477	5	74712811	C	T	SNP	COL4A3BP	nonsynonymous_SNV	NM_001130105.1:c.1111G>A (p.Gly371Arg)	104						0.002	0.972	5.58
1396.504	10	105178335	C	T	SNP	PDCD11	stopgain_SNV	NM_014976.1:c.2050C>T (p.Gln684*)	85								5.58
1396.504	15	93470514	C	G	SNP	CHD2	stopgain_SNV	NM_001271.3:c.335C>G (p.Ser112*)	85								5.67
1396.504	18	77624250	T	A	SNP	KCNG2	nonsynonymous_SNV	NM_012283.1:c.583T>A (p.Cys195Ser)	77						0.77	0.08	3.16
1439.518	1	24390001	G	A	SNP	MYOM3	synonymous_SNV	NM_152372.3:c.3642C>T (p. = )	133					0.000161			-11.0
1439.518	2	29022091	T	TA	insertion	PPP1CB	frameshift_insertion	NM_206876.1:c.909dupA (p.Tyr304Ilefs*19)	133								NA
1464.524	1	245027099	G	A	SNP	HNRNPU	stopgain_SNV	NM_031844.2:c.511C>T (p.Gln171*)	85								1.69
1535.548	17	27904658	C	A	SNP	GIT1	Consensus splice site	NM_001085454.1:c.1008+5G>T	85								3.37
1652.584	1	224345383	C	G	SNP	FBXO28	nonsynonymous_SNV	NM_015176.3:c.1042C>G (p.Arg348Gly)	85						0.013	0.991	4.4
1652.584	12	30881764	A	C	SNP	CAPRIN2	nonsynonymous_SNV	NM_032156.4:c.1600T>G (p.Cys534Gly)	84						0.33	0.00	-0.265
1652.584	15	42114563	G	C	SNP	MAPKBP1	nonsynonymous_SNV	NM_014994.2:c.3172G>C (p.Asp1058His)	85						0.001	0.99	4.56
1696.600	22	42564699	G	A	SNP	TCF20	nonsynonymous_SNV	NM_005650.2:c.5843C>T (p.Ala1948Val)	132						0.26	0.0	4.02
1841.646	21	33689285	C	A	SNP	URB1	nonsynonymous_SNV	NM_014825:c.6126G>T (p.Met2042Ile)	133						0.29	0.00	-3.45
1841.646	5	43556788	A	G	SNP	PAIP1	nonsynonymous_SNV	NM_006451.4:c.161T>C (p.Leu54Pro)	133						0.14	0.00	2.29
1841.646	5	146070692	C	G	SNP	PPP2R2B	nonsynonymous_SNV	NM_181678.2:c.413G>C (p.Arg138Pro)	133						0.01	0.479	5.5
1843.647	1	15752461	A	T	SNP	EFHD2	nonsynonymous_SNV	NM_024329.5:c.403A>T (p.Asn135Tyr)	125						0.011	0.275	3.87
1843.647	11	36119923	C	T	SNP	LDLRAD3	synonymous_SNV	NM_174902.2:c.366C>T (p. = )	133					7.7e-05			NA
1843.647	15	26866506	C	CGGT	insertion	GABRB3	nonframeshift_insertion	NM_021912.4:c.413_415dupACC(p.Asn138_Arg139insHis)	133								NA
1843.647	6	147006910	G	A	SNP	ADGB	synonymous_SNV	NM_024694.3:c.1257G>A (p. = )	131					0.000219			NA
1861.653	18	42531125	CC	C	deletion	SETBP1	frameshift_deletion	NM_015559.2:c.1821delC (p.Ser608Afs*22)	133								NA
1861.653	17	60689844	G	A	SNP	TLK2	nonsynonymous_SNV	NM_006852.3:c.2171G>A (p.Arg724Gln)	133						0.13	0.01	5.21
1871.656	17	8455445	G	A	SNP	MYH10	nonsynonymous_SNV	NM_001256012.1:c.838C>T (p.Arg280Cys)	133						0.00	0.997	4.16
1883.659	5	140779519	G	A	SNP	PCDHGA1|PCDHGA2|PCDHGA3|PCDHGA4|PCDHGA5|PCDHGA6|PCDHGA7|PCDHGA8|PCDHGB1|PCDHGB2|PCDHGB3|PCDHGB4|PCDHGB5	nonsynonymous_SNV	NM_032099.1:c.1825G>A (p.Glu609Lys)	54								NA
1883.659	X	48935736	G	A	SNP	WDR45	stopgain_SNV	NM_007075.3:c.19C>T (p.Arg7*)	70								3.83
1907.666	1	153785930	T	C	SNP	GATAD2B	Canonical splice site	NM_020699.2:c.1217-2A>G	133								NA
1907.666	22	50715288	G	A	SNP	PLXNB2	synonymous_SNV	NM_012401:c.5244C>T (p. = )	133								-1.71
884.336	no DNMs identified
1405.506	no DNMs identified
1635.580	no DNMs identified
NA, not available. All variants were confirmed to be de novo by Sanger sequencing in the probands and the parents.
