# Supplementary material for: De Novo Mutations in Moderate or Severe Intellectual Disability
Source: PLoS Genet. 2014 Oct 30;10(10):e1004772. doi: 10.1371/journal.pgen.1004772 (PMC4214635; doi:10.1371/journal.pgen.1004772)
Supplement: Table S2 — Genes included in the physical protein-protein interaction network analysis. (XLSX) [file pgen.1004772.s003.xlsx]

## Sheet: Table S2
GENE	Significance to ID	This study	Gilissen et al. (2014) PMID: 24896178	Epi4k et al. (2013) PMID: 23934111	Rauch et al. (2012) PMID: 22405089	de Ligt et al. (2012) PMID: 23033978	Hamdan et al. (2011) PMID: 21376300	Vissers et al. (2010) PMID: 21076407
ARID1B	known	yes	no	no	no	no	no	no
CHD2	known	yes	no	yes	yes	no	no	no
FOXG1	known	yes	no	no	no	no	no	no
GABRB3	known	yes	no	yes	no	no	no	no
GATAD2B	known	yes	no	no	no	yes	no	no
GRIN2B	known	yes	no	yes	no	yes	no	no
MBD5	known	yes	no	no	no	no	no	no
MED13L	known	yes	yes	no	no	no	no	no
SETBP1	known	yes	no	no	yes	no	no	no
TBR1	known	yes	yes	no	no	no	no	no
TCF4	known	yes	no	no	yes	yes*	no	no
WDR45	known	yes	yes	no	no	no	no	no
HNRNPU	candidate	yes	no	yes	no	no	no	no
EGR1	candidate	yes	no	no	no	no	no	no
MYH10	candidate	yes	no	no	no	no	no	no
SET	candidate	yes	no	no	no	no	no	no
RYR2	candidate	yes	no	yes	no	no	no	no
WAC	candidate	yes	yes	no	no	yes	no	no
CHMP2A	candidate	yes	no	no	no	no	no	no
COL4A3BP	candidate	yes	no	no	no	yes	no	no
EIF2C1	candidate	yes	no	no	yes	no	no	no
PPP1CB	candidate	yes	no	no	no	no	no	no
PPP2R2B	candidate	yes	no	no	no	no	no	no
VPS4A	candidate	yes	no	no	no	no	no	no
BCORL1	unknown	yes	no	no	no	no	no	no
VIPR1	unknown	yes	no	no	no	no	no	no
MTUS1	unknown	yes	no	no	no	no	no	no
WDR33	unknown	yes	no	no	no	no	no	no
R3HDM1	unknown	yes	no	no	no	no	no	no
FBX028	unknown	yes	no	no	no	no	no	no
MAPKBP1	unknown	yes	no	no	no	no	no	no
KCNH1	unknown	yes	no	no	no	no	no	no
GIT1	unknown	yes	no	no	no	no	no	no
NANS	unknown	yes	no	no	no	no	no	no
EHMT1	known	no	no	no	no	yes*	no	no
KIF5C	known	no	no	no	no	yes*	no	no
STXBP1	known	no	no	yes	yes	yes*	yes	no
SCN2A	known	no	yes	yes	yes	yes*	no	no
MECP2	known	no	yes	no	yes	yes*	no	no
GRIN2A	known	no	no	no	no	yes	no	no
LRP2	known	no	no	no	no	yes	no	no
PDHA1	known	no	no	no	no	yes	no	no
SLC6A8	known	no	no	no	no	yes	no	no
TUBA1A	known	no	no	no	no	yes	no	no
SYNGAP1	known	no	no	no	yes	yes	yes	yes
DYNC1H1	known	no	no	no	no	yes	no	no
CTNNB1	known	no	no	no	no	yes	no	no
SHANK3	known	no	yes	no	no	no	yes	no
SPTAN1	known	no	yes	no	no	no	no	no
ALG13	known	no	yes	yes	no	no	no	no
RAI1	known	no	yes	no	no	no	no	no
SATB2	known	no	yes	no	yes	no	no	no
KCNA1	known	no	yes	no	no	no	no	no
IQSEC2	known	no	yes	yes	no	no	no	no
POGZ	known	no	yes	no	no	no	no	no
SMC1A	known	no	yes	no	no	no	no	no
KANSL2	known	no	yes	no	no	no	no	no
NAA10	known	no	no	no	yes	no	no	no
SCN8A	known	no	no	yes	yes	no	no	no
SETD5	known	no	no	no	yes	no	no	no
GRIN1	known	no	no	yes	no	no	yes	no
RAB39B	known	no	no	no	no	no	no	yes
ANK3	known	no	no	yes	no	no	no	no
CACNA1A	known	no	no	yes	no	no	no	no
CDKL5	known	no	no	yes	no	no	no	no
DCX	known	no	no	yes	no	no	no	no
GABRA1	known	no	no	yes	no	no	no	no
FLNA	known	no	no	yes	no	no	no	no
KCNQ2	known	no	no	yes	no	no	no	no
KCNT1	known	no	no	yes	no	no	no	no
NEDD4L	known	no	no	yes	no	no	no	no
SCN1A	known	no	no	yes	no	no	no	no
PHIP	candidate	no	no	no	no	yes	no	no
DDX3X	candidate	no	no	no	no	yes*	no	no
PPP2R5D	candidate	no	yes	no	no	yes	no	no
EEF1A2	candidate	no	no	no	no	yes	no	no
MYT1L	candidate	no	no	no	no	yes	no	no
ADNP	candidate	no	no	no	no	yes*	no	no
ASH1L	candidate	no	no	no	no	yes	no	no
CAMK2G	candidate	no	no	no	no	yes	no	no
GRIA1	candidate	no	no	no	no	yes	no	no
LRP1	candidate	no	no	no	no	yes	no	no
PHACTR1	candidate	no	no	no	no	yes	no	no
PROX2	candidate	no	no	no	no	yes	no	no
TANC2	candidate	no	no	no	no	yes	no	no
TNPO2	candidate	no	no	no	no	yes	no	no
TRIO	candidate	no	no	no	no	yes	no	no
MTF1	candidate	no	no	no	no	yes	no	no
ZMYM6	candidate	no	no	no	no	yes	no	no
NGFR	candidate	no	yes	no	no	no	no	no
GFPT2	candidate	no	yes	no	no	no	no	no
WWP2	candidate	no	yes	no	no	no	no	no
ASUN	candidate	no	yes	no	no	no	no	no
BRD3	candidate	no	yes	no	no	no	no	no
MAST1	candidate	no	yes	no	no	no	no	no
APPL2	candidate	no	yes	no	no	no	no	no
STAG1	candidate	no	yes	no	yes	no	no	no
NACC1	candidate	no	yes	no	no	no	no	no
HIVEP2	candidate	no	no	no	yes	no	no	no
SLC6A1	candidate	no	no	no	yes	no	no	no
SYNCRIP	candidate	no	no	no	yes	no	no	no
CUX2	candidate	no	no	no	yes	no	no	no
DEAF1	candidate	no	no	no	yes	no	no	yes
KCNQ3	candidate	no	no	yes	yes	no	no	no
ZNF238	candidate	no	no	no	yes	no	no	no
KIF1A	candidate	no	no	no	no	no	yes	no
CACNG2	candidate	no	no	no	no	no	yes	no
EPB41L1	candidate	no	no	no	no	no	yes	no
YY1	candidate	no	no	no	no	no	no	yes
CIC	candidate	no	no	no	no	no	no	yes
MTOR	candidate	no	no	yes	no	no	no	no
DNM1	candidate	no	no	yes	no	no	no	no
HDAC4	candidate	no	no	yes	no	no	no	no
* Re-evaluated in Gilissen et al. (2014, Suppl Table 1)
