# Supplementary material for: De Novo Mutations in Moderate or Severe Intellectual Disability
Source: PLoS Genet. 2014 Oct 30;10(10):e1004772. doi: 10.1371/journal.pgen.1004772 (PMC4214635; doi:10.1371/journal.pgen.1004772)
Supplement: Table S4 — Clinical phenotypes of the 41 affected individuals. (XLSX) [file pgen.1004772.s005.xlsx]

## Sheet: Table S4
Table S4. Clinical phenotypes of the 41 affected individuals
Individual	current Age, years	Sex	ID	language	age at walking	Epilepsy	autistic features	microcephaly	macrocephaly	Brain imaging	Neurological examination	congenitial malformations	cardiac malformations	urogenitory abnormalities	other
1.1	11	F	moderate	20 words at 4 years	3 years	no	no	no	no	myelination delay (MRI)	hypotonic, brisk reflexes	no	no	no
19.19	17	F	severe	100 words at 13 years	2.5 years	no	no	yes (?acquired vs congenital)	no	decreased white matter, thin corpus callosum (MRI)	normal	no	no	no	mild dysmorphic features (bilateral epicanthal folds, thin lips, short philtrum)
79.65	14	M	severe	nonverbal	not walking	yes	no	no	no	myelination delay, thin CC, mild ventriculomegaly	hypotonic	no	no	no	mild sensorineural hearling loss on left
115.81	12	M	moderate	20 words at 9 years	26 mo	no	no	yes (primary)	no	normal (MRI)	normal	yes	no	unilateral kidney agenesis
121.83	10	F	severe	nonverbal	6.5 years	1 partial complex seizure	yes	no	no	increased CSF spaces (MRI)	normal	no	no	no
143.91	13	F	severe	nonverbal	not walking	no	yes	no	no	normal (MRI)	mild spasticity	no	no	no	hand-wringing, hyperventilation
266.133	9	M	severe	nonverbal	not walking	no	yes	no	no	cerebral atrophy and myelination delay (MRI)	hypotonic	no	no	no	facial dysmorphisms (long philtrum, thin lips, frontal bossing, down-slanting eyes), cortical blindness
289.143	11	F	moderate	delay- complete sentences	26 mo	yes	no	no	no	normal (MRI)	hypotonic	no	no	no	facial dysmorphisms (down-slanting eyes, prominent ears, wide nasal root, long philtrum)
321.156	11	M	severe	nonverbal	3 years	no	yes	no	no	normal (MRI)	normal	no	no	no
341.162	9	M	moderate	verbal- 2-3 word sentences at 7 years	3 years	yes	no	yes (acquired)	no	normal (MRI)	normal	no	no* but cardiac arrhythmia	unilateral cryptorchidism	atrial flutter, cardiac pacemaker, small stature
343.163	27	M	moderate	delay- complete sentences	19 mo	no	no	no	yes	normal (CT)	normal	yes	no	bilateral renal hypertrophy	overgrowth, mild dysmorphisms (triangular facies, down-slanted eyes), strabismus, behavioural issues and obsessive-compulsive traits
452.202	17	F	severe	nonverbal	not walking	no	no	no	no	normal (MRI)	spastic	no	no	no	Rett-like phenotype
580.240	7	M	severe	nonverbal	not walking	1 seizure	no	no	no	normal (MRI)	hypotonic	no	no	no
670.267	7	F	moderate	few words	18 mo	no	no	yes (acquired)	no	normal	normal	no	no	no
692.274	11	M	severe	nonverbal	not walking	no	no	yes (primary)	no	Increased CSF spaces, myelination delay, brainstem hypoplasia (MRI)	central hypotonia and spasticity	no	no	no
702.278	14	F	moderate	delay- complete sentences	24 mo	yes	no	no	no	normal (MRI)	normal	no	no	no
762.297	29	F	moderate	verbal	24 mo	no	no	no	no	normal (CT)	normal	no	no	no
794.308	8	F	severe	nonverbal	not walking	febrile seizure	no	no	no	normal (MRI)	hypotonic	no	no	no
820.316	7	F	moderate	delay	3 years	no	no	no	no	increased CSF spaces (CT)	normal	no	no	no	overweight
838.321	21	M	severe	nonverbal	not walking	no	no	yes (acquired)	no	MRI- minimal cerebellar vemis hypoplasia and left temporal atrophy	normal	no	no	no
884.336	25	F	severe	nonverbal	3.5 years	yes	yes	no	no	NA	tremor	no	no	no	loss of ambulation
893.339	21	F	severe	nonverbal	not walking	yes (intractable)	no	yes (primary)	no	normal	spastic, choreoathetosis, dysmetria, hyperreflexic	no	no	no	scolosis
985.382	4.5	M	severe	nonverbal	not walking	no	no	yes (acquired)	no	Atrophy, ventriculomegaly, decreased white matter and thin CC (MRI)	central hypotonia and spasticity	no	no	no
1013.391	10	F	severe	50 words	3	no	no	no	no	NA	normal	no	no	no
1045.400	5	M	severe	nonverbal	not walking	no	no	no	no	ventriculomegaly and increased T2 signal in white matter, thin CC	hypotonic	no	no	no	no apneas, no hypoventilation
1164.429	5	F	severe	5 words	2.5	no	no	borderline	no	normal (MRI)	normal	no	no	no
1312.477	21	M	severe	nonverbal	5 years	yes	yes	no	no	(CT) ventriculomegaly with PVL (periventricular leukomalacia)	normal	yes	no	unilateral kidney agenesis	hyperlax, Ehler's Danlos diagnosis based on biopsy, behavioural issues on antipsychotics
1396.504	5	F	severe	80 words, no 2 words together at 4 years	18 mo	no	no	yes (acquired)	no	normal (CT)	normal	no	no	no
1405.506	4	M	severe	delay	27 mo	no	no	no	no	normal (MRI)	normal	no	no	no
1439.518	15	F	severe	nonverbal	6 years	no	no	no	no	increased CSF spaces (CT)	hypotonic, brisk reflexes	no	no	no	stereotyped hand movements, large mouth, malar hypoplasia, short stature, lymphangioma
1464.524	3.5	M	severe	nonverbal	not walking	yes	yes	borderline (decelerating head growth)	no	Increased CSF spaces, myelination delay (MRI)	hypotonic	no	no	no
1535.548	4	F	severe	nonverbal	not walking	yes	no	yes (acquired)	no	normal (MRI)	central hypotonia and spasticity	no	no	no
1635.580	3.5	F	severe	5 words at 2 years	sat at 2 years	yes	no	yes (primary)	no	myelination delay (MRI)	hypotonic	no	no	no	sensorineural hearing loss
1652.584	6	F	severe	nonverbal	walks with walker at 5 years	yes	no	yes (acquired)	no	myelination delay (MRI)	hypotonic	no	no	no
1696.600	11	M	severe	nonverbal	not walking	yes (intractable)	no	yes (acquired)	no	normal (MRI)	hypotonic	no	no	no	G-tube fed, cardiac sinus node dysfunction, breathing irregularity, scoliosis, bilateral optic nerve atrophy
1841.646	6	M	moderate	delay- complete sentences	13 mo	yes (intractable)	yes	no	no	normal	normal	no	no	no
1843.647	2	M	moderate GDD	words	not walking	yes	yes	no	no	normal (MRI)	normal	no	no	no
1861.653	6	M	moderate	100 words at 25 months	25 mo	no	no	yes (?acquired vs congenital)	no	myelination delay (MRI)	normal	no	no	no
1871.656	2	F	severe GDD	nonverbal	not walking	yes (intractable)	yes	yes (acquired)	no	cerebral atrophy, hyperintensities in basal ganglia and thalamus attributed to vigabatrin	hypotonic	no	no	no	feeding difficulties, aspiration
1883.659	3	F	severe	nonverbal	not walking	no	yes	no (* but decelerating head growth)	no	normal	mild spasticity	no	no	no
1907.666	5	F	severe	nonverbal	22 mo	yes	no	no	no	delayed myelination (MRI)		no	no	no	dysmorphic features (epicanthal fold, prognathism, widely spaced teeth)
F, female; GDD, global developmental delay; ID, intellectual disability; M, male; NA, not available
